# Supplementary material for: Improving Patients’ Medication Adherence and Outcomes in Nonhospital Settings Through eHealth: Systematic Review of Randomized Controlled Trials
Source: J Med Internet Res. 2020 Aug 20;22(8):e17015. doi: 10.2196/17015 (PMC7471892; doi:10.2196/17015)
Supplement: Multimedia Appendix 2 [file jmir_v22i8e17015_app2.xlsx]

## Sheet: studycharacteristics_outcomes
	General Information		Year			Study Population				Intervention					Outcome/s
Paper ID	Title	Author, Year of publication	Year	Patient	Country	Description of participants (eg. Hypertensive adults)	Clinical conditions of the participants	Follow-up period (months)	Age group. Recruitment age criteria. Mean (SD) (if app.)	Description of health technology intervention (intervention group size)	Intervention size	Health IT functionality	Clinical Decision Suport (CDS) a	Technology-led dynamic feedback b	Method of assessing Adherence/Compliance	Classification of measures of medication adherence	Outcome - Absolute risk reduction/risk difference (Intervention - control), when applicable. Otherwise, measures are provided by study group.	Significant difference between intervention and control? (P<.1)	Significant difference between intervention and control? (P<.01)	Significant difference between intervention and control? (P<.001)	Other Measures, if present (QALY, Costs, Medication Error, satisfaction)	Other Measures	Other Outcomes Measured - Absolute risk reduction/risk difference (Intervention - control), when applicable. Otherwise, measures are provided by study group.	Significant difference between intervention and control? (P<0.1)
1	A randomized trial of telenursing to reduce hospitalization for heart failure: patient-centered outcomes and nursing indicators	Jerant et al, 2008	2008	Adult	US	Adult patients admitted to th University of California Davis (UCD) Medical Center Hospital with congestive heart failure (CHF)	Heart Disease	6	Adult. Age>40. Telecare: 66.6 (10.9); Telephone: 71.3(14.1); Control: 72.7 (11.4).	Video-based Telecare - Aviva personal telecare unit installed at home that allows real-time videoconferencing with nurse caregiver, equipped with electronic stethoscope for lung auscultation (N=13).	13	Monitoring health features; mechanism to communicate with caregiver.	No	No	Self-reported medication compliancee (>=75% doses taken)	Dichotomous variable	92%-83%=9%, P=.75 (60 days since intervention)	No	No	No	Patient satisfaction is measured using the eight-item Client Satisfaction Questionnaire (CSQ)	Patient satisfaction	CSQ score: 29.8 (SD 3.5) vs. 27.8 (SD 4.5), P=.41 (20 days since intervention).	No
2	A Randomized Controlled Trial of a Mobile Health Intervention to Promote Self-Management After Lung Transplantation	Dabbs et al, 2016	2016	Adult	US	Adults who underwent lung transplantation	Post transplantation	12	Adult. Age≥18. Overall: 62 (Range 51-67).	Pocket PATH with a smartphone platform - custom programs allow patient input of daily measurements (spirometry, vital signs, symptoms). Also includes decision-support feature that automatically sends reminders to patient, and to call the transplant coordinator, whenever measures reached immediate report level (N=99).	99	Monitoring health features; personalized feedback; reminding and alerting; mechanism to communicate with caregiver.	Yes	Yes	Health habits survey with dichotomous variable using arbitary cut off point.	Dichotomous variable	42%-24%=18%, P=.05. Note: OR=1.64, CI=1.01-2.66, P=.05 (12 months since intervention)	Yes	No	No	NA		-	NA
3	Internet-based tapering of oral corticosteroids in severe asthma: A pragmatic randomised controlled trial	Hashimoto et al, 2011	2011	Adult	Netherlands	Adults with prednisone-dependent asthma	Asthma	6	Adult. Internet: 48.5 (612.4); Control: 52.4 (611.7).	Internet-based management tool - included an electronic diary and treatment decision support (dose adjustment of oral corticosteroids) for patients (N=51).	51	Monitoring health features; dynamic treatment adjustment; mechanism to communicate with caregiver.	Yes	No	NA		-	NA	NA	NA	Asthma related quality of life (AQLQ), patient satisfaction via 7-point scale ranging from ‘absolutely not satisfied’ to ‘completely satisfied’	Quality of life; Patient satisfaction	AQLQ score absolute difference: 0.17 (95%CI: -0.14-0.48), P=.30; absolute difference in satisfaction scale: 0.5 (95%CI: -0.07-1.06) (6 months since intervention), P=.09.	No - AQLQ; Yes - Satisfaction
4	Nurse care coordination and technology effects on health status of frail older adults via enhanced self-management of medication: randomized clinical trial to test efficacy	Marek et al, 2013	2013	Older	US	Frail older adults having difficulty self-managing medications	Not specified	12	Older. Overall: Range 78.2-79.6.	MD.2 medication-dispensing machine - that stores and preloaded 60 plastic reusable cups in a locked compartment. Generate online compliance reports to monitor missed doses. Nurse care coordinated with physician(s), pharmacist(s), visiting the participants at least every 2 weeks and performing care plan activities (N=152).	152	Reminding and alerting; mechanism to communicate with caregiver.	No	No	Machine recorded missed medication doses. The number of correct doses is divided by the total number of medication doses over 1-month period.	Measures Involving Electronic Medication Devices	Percentage of correct doses per month 98.8% (SD = 0.32). No measure for the control group. (12 months since intervention)	NA	NA	NA	Quality of life using scores from the SF-36 Physical Component Scale (PCS) and Mental Component Scale (MCS)	Quality of life	Longitudunal mixed model estimates for PCS: 0.095 (95%CI: -0.450-0.640), P=.73 (MD2 vs. planner); Longitudunal mixed model estimates for MCS: 0.241 (95%CI: -0.459-0.940), P=.50 (MD2 vs. planner). (12 months since intervention)	No
5	The effectiveness of nurse-led telemonitoring of asthma: Results of a randomized controlled trial	Willems et al, 2008	2008	General	Netherlands	stage I–III asthmatic outpatients aged 7 or above from the Medical Respiratory Department and the Department of Paediatrics.	Asthma	12	General. Age≥7. Adult: 46. Child: 11.	Electronic asthma monitor - portable hand-held device with a matching modem that can register lung function values and symptoms on the monitor (N=55).	55	Monitoring health features; dynamic treatment adjustment; mechanism to communicate with caregiver.	No	No	NA		-	NA	NA	NA	Asthma-related Quality of Life via the (Paediatric) Asthma Quality of Life Questionnaire	Quality of life	(P)AQLQ - Symptoms: 5.73 (SD 1.09) vs. 5.48 (SD 1.18), P<.001; (P)AQLQ - Activity Limitation: 5.13 (SD 1.17) vs. 5.21 (SD 1.32), P<.001; (P)AQLQ - Emotional function: 6.39 (SD 0.76) vs. 6.28 (SD 0.81), P<.001 (12 months since intervention).	(P)AQLQ - Yes
6	Effects of tailored telemonitoring on heart failure patients' knowledge, self-care, self-efficacy and adherence: a randomized controlled trial.	Boyne et al, 2014	2014	Adult	Netherlands	adult patients with heart failure (class II-IV) visiting the outpatient clinic	Heart disease	12	Adult. General: 71 (32–93). 45% were ≥75.	Health Buddy (telemonitoring device) - equipped with a liquid crystal display and four keys connected to a landline phone. Patients received daily preset dialogues and questions about their symptoms, knowledge and behavior, which had to be answered by touching the keys. Subsequently the answers were transmitted to the nurses’ desktop (N=197).	197	Reminding and alerting; personalized feedback; mechanism to communicate with caregiver.	No	No	Self-reported compliance by 5-point Likert Heart Failure Compliance Scale (0, never; 1, seldom; 2, half of the time; 3, mostly; and 4, always). Higher scores refer to better adherence.	Questionnaires and Scales	100%-98.7%=1.3%, P=0.10 (12 months since intervention). Note: importance of medication adherence measure: 93.5%-89.8%=3.7%, P=0.04.	Yes	No	No	NA		-	NA
7	Using technology to create a medication safety net for cardiac surgery patients: a nurse-led randomized control trial	Sherrard et al, 2009	2009	Adult	Canada	adult patients who underwent coronary artery bypass	Heart disease	6	Adult. Age≥18.	Interactive voice response (IVR) - developed an algorithm of 11 questions addressing medication compliance, reporting of adverse events, providing information on common medications, and offering general medication safety tips. The IVR system recorded patients’ voiced responses (yes or no) into a central database (N=164).	164	Providing information and education; monitoring health features; mechanism to communicate with caregiver.	Yes	Yes	Medication compliance survey (self-reported)	Questionnaires and Scales	74.5%-49.7%=24.8%, P<.0001 (6 months since intervention). Note: Reported RR=0.34, CI: 0.20-0.56, P<.0001	Yes	Yes	Yes	Adverse events (refers to issue requiring an emergency visit) and patient satisfaction via survey to the intervention group only	Adverse event; Patient satisfaction	ER visit: 29.9%-30.8%=-0.9%, P=.90; Hospitalization: 18.3%-14.7%=3.6%, P=.52 (6 months since intervention). IVR group patient satisfaction: ranging from 2.9%-90%	No - adverse event; NA - patient satisfaction
8	Mobile Phone Text Messages to Support Treatment Adherence in Adults With High Blood Pressure (SMS-Text Adherence Support [StAR]): A Single-Blind, Randomized Trial	Bobrow et al, 2016	2016	Adult	South Africa	adult patients with hypertension	Hypertension	12	Adult. General: 54.3 (11.5).	Personalized SMS text-messages were sent to (A) information-only message (N=457) and (B) interactive message (N=458) group participants at weekly intervals, at a time and in a language selected by the participant. Messages focused on the techniques of goals and planning, repetition and substitution, social support, and natural consequences.	457	Providing information and education; setting goals and planning; social support; mechanism to communicate with caregiver.	Yes	Yes	Percentage of participants who has >80% proportion of days of medication covered (PDC). PDC is a proxy measure using prescribing and dispensing data from the clinical record, pharmacy record and Chronic Dispensing Unit record. Self-reported adherence to medication (ranging 5-10)	Dichotomous variable; Proportion of days of medication covered (PDC); Questionnaires and Scales	Percentage of >80% PDC: (A) 62.8%-49.4%=13.4%, P<.001 ; (B) 59.7%-49.4%=10.3%, P=.002. Self-reported adherence scale: A) median 10 (IQR 9-10) vs. median 10 (IQR 9-10) (B) median 10 (IQR 9-10) vs. median 10 (IQR 9-10), P=.70 (12 months since intervention)	Yes	Yes	Yes	Patient satisfaction of clinic services and care	Patient satisfaction	Satisfaction with clinic services - (A) median 28 (IQR 25–31) median 28 (IQR 25–31) vs. (B) median27 (IQR 25–31) vs. median 28 (IQR 25–31), P>.10 (12 months since intervention)	No
9	Cost Analysis of a Home-Based Nurse Care Coordination Program	Marek et al, 2014	2014	Older	US	Older adults who did not meet thee Medicare Home Health Criteria but were in need of continued intervention.	Not specified	12	Older. NCC plus pill organizer: 79.5 (7.6); NCC plus medicine-dispensing machine: 79.5 (7.9); Control: 78.2 (7.1).	Medication dispensing machine + nurse care coordination (NCC) (in every 2 weeks), preloaded with medications in reusable plastic cups. (N=150).	150	Reminding and alerting; dispensing treatment and administration support; mechanism to communicate with caregiver.	No	No	NA		-	NA	NA	NA	Monthly Medicare Expenditures - retrieve patient claims data from Medicare	Health expenditure	Monthly medicare expenditures $2033 (SD 3380) vs. $1521 (SD 2095). (12 months since intervention)	Not specified
10	Effect of Electronic Reminders, Financial Incentives, and Social Support on Outcomes After Myocardial Infarction The HeartStrong Randomized Clinical Trial	Volp et al, 2017	2017	Adult	US	adults (who were prescribed at least 2 of 4 study medications) who were were discharged with principal diagnosis of AMI	Heart disease	12	Adult. General: Range 18-80. Intervention: 61.2 (10.4); Control: 60.6 (10.2).	Vitality GlowCaps - four electronic pill bottles used for cardiovascular medications (including β-blockers, statins, aspirin, anti-platelet agents), which electronically monitored openings. Transmitted information to health organizations (N=682).	682	Dispensing treatment and administration support; mechanism to communicate with caregiver.	No	No	Proportion of days covered (PDC)	Proportion of days of medication covered (PDC)	46%-42%=4%, P=.10 (12 months since intervention)	No	No	No	Medical spending obtained from insurance claims data. Annual total medical cost is obtained by adding the 12 months allowed costs.	Health expenditure	Annual medical spending: $29 811 (SD $74 850) vs. $24038 (SD $66 915) (difference= −$5773; 95%CI: −$13 682 to $2137;P=.15) (12 months since intervention)	No
11	The Influence of Wireless Self-Monitoring Program on the Relationship Between Patient Activation and Health Behaviors, Medication Adherence, and Blood Pressure Levels in Hypertensive Patients: A Substudy of a Randomized Controlled Trial	Kim et al, 2016	2016	Adult	US	adults from eligible employees and dependents insured by Scripps Health in 2012 with hypertension	Hypertension	6	Adult. General: 57.6 (8.6).	Withings Blood Pressure Monitor with iPhone with apps — provided portals, and a dashboard to link with families, caregivers, and health care professionals. Equipped with an online disease management program featuring educational materials (N=52).	52	Monitoring health features; reminding and alerting; provide information and education; reporting and trending; mechanism to communicate with caregiver.	No	No	Validated 8-item self-reported questionnaire (Morisky MAS)	Eight-item Morisky Medication Adherence Scale (MMAS-8)	Morisky MAS: intervention - 6.7 (SD 1.4), within group over time P=.79; control - 6.5 (SD 1.5), within group over time P=.47. (6 months since intervention)	NA	NA	NA	NA		-	NA
12	The impact of a multidisciplinary information technology-supported program on blood pressure control in primary care	Rinfret et al, 2009	2009	Adult	Canada	Adult hypertensive patients with mean 24-hour BP _x0001_130/80 and daytime BP _x0001_135/85 mm Hg measured with ambulatory monitoring (ABPM)	Hypertension	12	Adult. Age≥18. Intervention: 55 (11); Control: 57 (13).	IT-supported program - consisted of educational booklet, digital home BP monitor, log-book and access to a telephone-linked management program. The system collected self-recorded BP and self-assessed adherence data and integrated these data with actual pharmacy medication refill. Able to generate reports (N=111).	111	Monitoring health features; reporting and trending; mechanism to communicate with caregiver.	No	No	Continuous medication availability (CMA) and measures of gaps (CMG) scores that estimate the proportion of time that medication is available or not.	CMA; CMG	CMA score: 0.95 (CI 0.76-1) vs. 0.91 (CI 0.54-1), P=.07; CMG score: 0.04 (CI 0.00-0.19) vs. 0.09 (CI 0.00-0.38), P=.12 (12 months since intervention).	Yes	No	No	NA		-	NA
13	Impact of electronic monitoning of drug adherence on blood pressure control in primary care: A cluster 12-month randomised controlled study	Santschi et al, 2008	2008	Adult	Switzerland	adults with uncontrolled treated hypertension	Hypertension	12	Adult. Intervention: 61.4 (Range 44–90); Control: 71.2 (Range 43–93).	Participants received drug with electronic monitoring devices - Medication Event Monitoring System (MEMS™, AARDEX Ltd., Zug, Switzerland) used to obtain accurate, detailed dynamic and “real time” information on the patients’ medication-taking behavior (N=34).	34	Monitoring health features, reminding and alerting; dispensing treatment and administration support; mechanism to communicate with caregiver.	No	No	"Taking adherence" - defined as the percentage of days with correct intake, is measured electronically through the IT device	Measures Involving Electronic Medication Devices	Taking adherence percentage median 97.1% (range = 86.6-100). No measure for the control group. (12 months since intervention)	NA	NA	NA	NA		-	NA
14	Incorporating tailored interactive patient solutions using interactive voice response technology to improve statin adherence: results of a randomized clinical trial in a managed care setting	Stacy et al, 2009	2009	Adult	US	adults taking statins	Heart disease	12	Adult. Overall: 54.4.	Interactive voice recognition (IVR) system - provided 3 separate tailored behavioral support interactions, coupled with tailored feedback based on parents’ cholesterol-related knowledge, attitudes, beliefs, and perceived barriers to medication adherence (N=253).	253	Personalized feedback; mechanism to communicate with caregiver.	Yes	Yes	Proportion of Days Covered (PDC) over the course of the 180-day follow-up observation period, equating to a Medication Possession Ratio (MPR) given the standardized 180-day observation period for each subject.	Proportion of days of medication covered (PDC); Medication Possession Ratio (MPR)	70.4%-60.7%=9.7%, P<.05 (6 months since intervention)	Yes	No	No	NA		-	NA
15	Home blood pressure management and improved blood pressure control: Results from a randomized controlled trial	Bosworth et al, 2011	2011	Adult	US	adults with hypertension who are among primary care patients in Durham, North Carolina, Veterans Affairs (VA) general internal medicine clinics (VAMC).	Hypertension	18	Adult. Overall: 64 (10).	All intervention groups utilized wireless home blood pressure monitor (automatically transmitted) and telemedicine device - connected to a telephone line like an answering machine. (A) behavioral management - nurse-administered encounter via software platform to provide health behavior modules focusing on hypertension self-management improvement (N=147); (B) medication management - triggers sent …	147	Dynamic treatment adjustment; monitoring health features; reminding and alerting; mechanism to communicate with caregiver.	Yes	No	NA		-	NA	NA	NA	Total resource utilization cost is expressed as direct and indirect cost components, including outpatient utilization counts and inpatient and outpatient costs.	Health expenditure	Median 18-month total medical cost (A) $6910 (B) $5180, P=.28	No
16	Impact of supportive measures on drug adherence in patients with essential hypertension treated with valsartan: the randomized, open-label, parallel group study VALIDATE	Dusing et al, 2008	2008	Adult	Germany	adults with stage 1 hypertension	Hypertension	8.5	Adult. Age≥18 years. Overall: 51.4 (11.9).	A set of medication supportive measures – offered support to both physician and patient. Patient received 24-hour timer, reminding stickers, information brochures, and home blood measurement device. Electronic Medication Event Monitoring Systems (MEMS) utilized (N=97).	97	Monitoring health features; providing information and education; reminding and alerting; mechanism to communicate with caregiver.	No	No	Monitored by Medication Event Monitoring System (MEMS), percentage of adherence	Measures Involving Electronic Medication Devices	57%-54%=3% (8 months since intervention). Note: Maximum absolute diference in adherence between groups is 7.8%, P=.04.	Yes	No	No	NA		-	NA
17	A Prospective Randomized Trial on the Effect of Using an Electronic Monitoring Drug Dispensing Device to Improve Adherence and Compliance	Henriksson et al, 2015	2015	General	Sweden	all age patients who underwent renal transplantation	Post transplantation	12	General. Overall: 44.65 (Range 2-69).	Electronic Monitoring Drug Dispensing Device - the patients loaded the device with a week’s worth of medication at a time. The device generated visual and audible signals. If the patient did not take their medication, the audible signal repeated with increasing frequency for 120 minutes. After this (or after the medication was taken), the device sent an SMS message to the web-based software, thus…	40	Reminding and alerting; reporting and trending; dispensing treatment and administration support; monitoring health features; mechanism to communicate with caregiver.	No	No	The number of correct doses divided by the total number of medication doses over a period of time. It is related to the electronic medication dispenser are taken from web-based software	Measures Involving Electronic Medication Devices	Compliance rate 97.8% (12 months since intervention). No measure for the control group.	NA	NA	NA	NA		-	NA
18	Self-monitoring of blood pressure for improving adherence to antihypertensive medicines and blood pressure control: a randomized controlled trial	Hosseininasab et al, 2014	2014	Adult	Iran	hypertensive adults	Hypertension	6	Adult. Age≥18. Intervention: 59.6 (10.3); Control: 57.8 (11.1).	Wrist self-monitoring device – a blood pressure measurement device with log book documentation (N=97).	97	Monitoring health features; mechanism to communicate with caregiver.	No	No	Pill counting - Number of consumed pills was divided by the number of total prescribed pills and Morisky scale (taken from a subsample of control group)	Pill Count; Eight-item Morisky Medication Adherence Scale (MMAS-8)	99%-97.8%=1.2%, P=.04 (6 month since intervention). Subsample control group morisky scale - 56.3% of patient has low or moderate adherence to drug use.	Yes	No	No	NA		-	NA
19	Smart Care Based on Telemonitoring and Telemedicine for Type 2 Diabetes Care: Multi-center Randomized Controlled Trial	Jeong et al, 2018	2018	Adult	South Korea	adult patients with type 2 DM	Diabetes mellitus	6	Adult. Overall: 53.	Patient in all groups used a Smart Care Unit (SCU), which consists of web-enabled computer with camera (for videoconferencing and communication with caregiver), specific software, glucometer (blood glucose monitoring) and body composition organizer (for body weight measure, tracking diet and exercise record). Other functions included automated short message feedback and accessed to care center ed…	113	Monitoring health features; personalized feedback; providing information and education; mechanism to communicate with caregiver.	Yes	No	Unspecified	NA	(A) 95.31%-92.59%=2.72%, P=0.05 (B) 96.68%-92.68%=4%, P<.0001. (6 months since intervention)	Yes	Yes	Yes	Safety outcomes - rates of hospitalization and number of emergency room visits due to complications of diabetes; adverse events;	Adverse event	Hospitalization - 1 patient from group (A). 0 reported emergency room visit. Adverse event (A) 26.55%-29.2%=-2.65%; (B) 20.54-29.2%=-8.66%. (6 months since intervention)	Not specify
20	Does the use of an electronic reminder device with or without counseling improve adherence to lipid-lowering treatment? The results of a randomized controlled trial	Kooy et al, 2013	2013	Older	Netherlands	elderly on statins	Heart Disease	12	Older. Age≥65. Overall: 76.5 (6.3).	Electronic reminder device (ERD) - medication reminder device that beeped every day at the same time until the patient switched it off. Patients could adjust the beeping time. (A) Counseling with an ERD (N=130). (B) ERD with written instructions (N=123).	123	Reminding and alerting; mechanism to communicate with caregiver.	No	No	Proportion of days covered of the 360 days (PDC360) - dividing the total days' supply by the number of days of study participation. PDC threshold: < 80% as non-adherent and PDC360 ≥ 80% as adherent.	Proportion of days of medication covered (PDC)	(A) 69.2%-64.8%=4.4%. Note: OR=1.18 (CI: 0.69-2.01), P=.55 (B) 72.4%-64.8%=7.6%. Note: OR=1.49 (CI: 0.83-2.69), P=.18. (12 months since intervention)	No	No	No	NA		-	NA
21	A mobile telephone-based interactive self-care system improves asthma control	Liu et al, 2011	2011	Adult	Taiwan	adult patients with moderate-to-severe persistent asthma	Asthma	6	Adult. Intervention: 50.4 (1.9); Control: 54.0 (2.4).	Mobile telephone-based interactive self-care system - provided an electronic diary to record patients’ daily asthma symptom score (including sleep quality, coughing severity, difficulty breathing, and daily activities affected by asthma), use of relievers, peak expiratory flow rate (PEFR), and PEFR variability (N=43).	43	Monitoring health features; mechanism to communicate with caregiver.	No	No	NA		-	NA	NA	NA	Quality of Life using short form SF-121 questionnaire	Quality of life	SF-12 PCS: 45.5 (SD 1.4) vs. 40 (SD 1.5), P<.01; SF-12 MCS 50.4 (SD 1.1) vs. 44.4 (SD 1.4), P<.01. (6 months since intervention)	Yes - SF-12
22	Outcomes of a home telehealth intervention for patients with diabetes and hypertension	Wakefield et al, 2012	2012	Adult	US	Adult patients with type2 DM and hypertension being treated by a VA primary care provider.	Comobility: Diabetes mellitus, Hypertension	12	Adult. General: 68 (10; Range 40–89).	Home telemonitoring device - employed standard telephone line to transmit data between patient and study center. Patients in all groups manually entered blood pressure and blood glucose measures. (A) High-intensity group received health information tips and questions from the branching algorithm. (N=93). (B) Low-intensity group - did not receive the informational tips and questions from the algor…	93	Monitoring health features; providing information and education; mechanism to communicate with caregiver.	Yes	Yes	Validated diabetes mellitus regimen adherence scale (Edward's Scale) - addressed medication, diet, exercise, and blood glucose testing. Scale ranging from 1-5 (1 = never to 5 = always adherent). Adherence scores that measures the proportion of medications taken accrording to directions.	Questionnaires and Scales	Edward's scale: (A) 3.3 (SD 0.4) vs. (B) 3.4 (SD 0.6) vs. 3.3 (SD 0.5), P=.09; medication-taking adherence: (A) 100%-98.9%=1.1% (B) 99.7%-98.9%=0.8%, P=.20 (12 months since intervention).	Yes	No	No	NA		-	NA
23	Effects of a home-based activation intervention on self-management adherence and readmission in rural heart failure patients: the PATCH randomized controlled trial	Young et al, 2016	2016	Adult	US	Adults with heart failure (HF)	Heart disease	6	Adult. General: 70.2 (12.2).	One on one in-hospital self-management training + telephone based post-discharge reinforcement sessions - scheduled twice a week in the first 2 weeks, once a week in weeks 3–6, and every other week in weeks 7–12. Intervention content presented in verbal, written, visual formats with interactive ability; self-management workbooks and self-management toolkit (calendar for weight and salt daily logg…	51	Reminding and alerting; monitoring health features; dispensing treatment and administration support; mechanism to communicate with caregiver.	No	No	Self reported - days missed any medication doses in the past 7 days. Adherence over number of days per week as a scale -non-adherent (0 days), partially adherent (1–6 days), or adherent (7 days).	Questionnaires and Scales	0.26 (SD 1) vs. 0.83 (SD 1.4), P=.03 (6 months since intervention)	Yes	No	No	NA		-	NA
24	Randomised Trial of Text Messaging on Adherence to Cardiovascular Preventive Treatment (INTERACT Trial)	Wald et al., 2014	2014	Adult	UK	Patients taking blood pressure and/or lipid-lowering medications	Heart disease	6	Adult. Intervention: 61 (IQR 49-69); Control: 60 (IQR 54-68).	Text message group - sent daily texts for two weeks, and alternate day texts for two weeks. Subsequently sent weekly texts for 22 weeks (in total, 6 months). Participants were requested to reply to each message to indicate if they had taken their medication or not and if the message reminded them to take medication. Computer sends the text message based on the schedule. Patients responses were fi…	151	Reminding and alerting; mechanism to communicate with caregiver.	No	No	Patient self-reported, or via electronic prescription records. Taking less than 80% of the prescribed regimen & stopped medication completely with 80% cut-off (>22 of the last 28 days medication was taken)	Measures Involving Electronic Medication Devices; Dichotomous variable	Taking less than 80% (continued): 7% (CI 0.2%-14%), P=.05; Stopped medication completely: 9% (CI 3%–14%), P=.002	Yes	Yes	No	NA		-	NA
a*Clinical decision support or advanced quantitative methods/algorithms was/were incorporated into the intervention to aid self-management.
b** Dynamic feedback to patient is designed, originating from the incorporated technology instead of the caregiver involved in the intervention.
