# Supplementary material for: Improving Patients’ Medication Adherence and Outcomes in Nonhospital Settings Through eHealth: Systematic Review of Randomized Controlled Trials
Source: J Med Internet Res. 2020 Aug 20;22(8):e17015. doi: 10.2196/17015 (PMC7471892; doi:10.2196/17015)
Supplement: Multimedia Appendix 4 [file jmir_v22i8e17015_app4.xlsx]

## Sheet: Test_fun
Medication adherence at p<0.1	12	3
	Significant (12)	Not Significant (3)
Presence of Health IT functionality	Count	Count	S-%	NS-%	p-value
Monitoring health features	8	1	66.6667	33.3333	0.5253
No	4	2	33.3333	66.6667
Reminding and alerting	5	1	41.6667	33.3333	1
	7	2	58.3333	66.6667
Providing information and education	5	0	41.6667	0	0.5055
	7	3	58.3333	100
Treatment dispensing and administration support	1	1	8.33333	33.3333	0.3714
	11	2	91.6667	66.6667
Personalised feedback	4	0	33.3333	0	0.5165
	8	3	66.6667	100
Reporting and trending	1	0	8.33333	0	1
	11	3	91.6667	100
Dynamic treatment adjustment	0	0	0	0	1
	12	3	100	100
Social support	1	0	8.33333	0	1
	11	3	91.6667	100
Setting goals and planning	1	0	8.33333	0	1
	11	3	91.6667	100
Mechanism to communicate with care giver	12	3	100	100	1
	0	0	0	0
Medication adherence at p<0.01	4	11
	Significant (4)	Not Significant (11)
Presence of Health IT fucntionality	Count	Count	S-%	NS-%	p-value
Monitoring health features	2	7	50	63.6364	1
No	2	4	50	36.3636
Reminding and alerting	1	5	25	45.4545	0.6044
	3	6	75	54.5455
Providing information and education	3	2	75	18.1818	0.0769
	1	9	25	81.8182
Treatment dispensing and administration support	0	2	0	18.1818	1
	4	9	100	81.8182
Personalised feedback	1	3	25	27.2727	1
	3	8	75	72.7273
Reporting and trending	0	1	0	9.09091	1
	4	10	100	90.9091
Dynamic treatment adjustment	0	0	0	0	1
	4	11	100	100
Social support	1	0	25	0	0.2667
	3	11	75	100
Setting goals and planning	1	0	25	0	0.2667
	3	11	75	100
Mechanism to communicate with care giver	4	11	100	100	1
	0	0	0	0
medication adherence at p<0.001	3	12
	Significant (3)	Not Significant (12)
Presence of Health IT fucntionality	Count	Count	S-%	NS-%	p-value
Monitoring health features	2	7	66.6667	58.3333	1
No	1	5	33.3333	41.6667
Reminding and alerting	0	6	0	50	0.2286
	3	6	100	50
Providing information and education	3	2	100	16.6667	0.022
	0	10	0	83.3333
Treatment dispensing and administration support	3	2	100	16.6667	0.022
	0	10	0	83.3333
Personalised feedback	1	3	33.3333	25	1
	2	9	66.6667	75
Reporting and trending	0	1	0	8.33333	1
	3	11	100	91.6667
Dynamic treatment adjustment	0	0	0	0	1
	3	12	100	100
Social support	1	0	33.3333	0	0.2
	2	12	66.6667	100
Setting goals and planning	1	0	33.3333	0	0.2
	2	12	66.6667	100
Mechanism to communicate with care giver	3	12	100	100	1
	0	0	0	0
